# Supplementary material for: Adverse Event Assessment of Antimuscarinics for Treating Overactive Bladder: A Network Meta-Analytic Approach
Source: PLoS One. 2011 Feb 23;6(2):e16718. doi: 10.1371/journal.pone.0016718 (PMC3044140; doi:10.1371/journal.pone.0016718)
Supplement: Data S2 — Database of included trials. (XLS) [file pone.0016718.s010.xls]

## Sheet: Data S2
Author	Year	Females	Males	Mean age in years	Standard deviation of mean age	Treatment duration in weeks	Treatment	Dosage in mg per day	Number of patients in safety population	Crossover	Gastrointestinal adverse events	Ocular / visual adverse events	Urinary tract related adverse events	Neurological adverse events	Cardiac adverse events	Respiratory tract related adverse events	Dermatological adverse events	Total adverse events
Bono	1982	-	-	-	-	1.43	placebo	0	16	yes	0	0	-	1.25	0	-	-	1.25
		-	-	-	-	1.43	oxybutynin IR	15	16	yes	7.5625	1.875	-	-	0.625	-	-	10.0625
Murray	1984	-	-	-	-	4	placebo	0	25	yes	0	-	-	-	-	-	-	0
		-	-	-	-	4	oxybutynin IR	15	25	yes	3.04	-	-	-	-	-	-	3.04
Riva	1984	30	0	51.5	-	3	placebo	0	30	yes	2.73333	1	0	2	0	-	-	5.73333
		30	0	51.5	-	3	oxybutynin IR	15	30	yes	5.9	2	0.233333	2.3	0.666667	-	-	11.1
Zorzitto	1989	6	18	73.9	-	1.14	placebo	0	18	yes	3.44444	-	0.277778	1.16667	-	-	-	4.88889
		6	18	73.9	-	1.14	oxybutynin IR	10	18	yes	2.22222	-	0.277778	0.777778	-	-	-	3.27778
Moore	1990	53	0	46.2	12	4	placebo	0	43	yes	1.4186	-	-	0.906977	-	-	-	2.32558
		53	0	46.2	12	4	oxybutynin IR	9	48	yes	4.41667	-	-	1.20833	-	-	-	5.625
Takayasu	1990	-	-	-	-	2	placebo	0	66	no	0.333333	-	-	0.0757576	-	-	-	0.409091
		-	-	-	-	2	propiverine IR	20	65	no	0.123077	-	-	0.123077	-	-	-	0.246154
Tapp	1990	37	0	61	13	2	placebo	0	31	yes	2.06452	0.1875	-	-	-	-	0.0645161	2.31653
		37	0	61	13	2	oxybutynin IR	20	31	yes	6.54839	1.54839	-	-	-	-	0.83871	8.93548
Stöhrer	1991	12	16	34.2	-	3	placebo	0	28	no	0.607143	-	-	0.178571	-	-	-	0.785714
		13	14	32.3	-	3	trospium chloride IR	40	27	no	0.148148	-	-	0	-	-	-	0.148148
Thüroff	1991	50	0	49.2	-	4	placebo	0	52	no	1.23077	0	-	0.346154	0	-	-	1.57692
		59	4	48	-	4	oxybutynin IR	15	63	no	2.90476	0.190476	-	0.31746	0.174603	-	-	3.5873
Wehnert	1992	-	-	-	-	3	placebo	0	10	yes	0.8	0	-	0.5	-	-	-	1.3
		-	-	-	-	3	oxybutynin IR	15	10	yes	1.2	0.6	-	2	-	-	-	3.8
		-	-	-	-	3	propiverine IR	45	10	yes	0.4	0.6	-	1	-	-	-	2
Szonyi	1995	28	2	82	6	6	placebo	0	29	no	7.03448	3.51724	-	0.172414	0	-	1.17241	11.8966
		28	2	82	6	6	oxybutynin IR	5	28	no	8	3	-	0	0.285714	-	1	12.2857
Mazur	1995	46	0	48	-	3	propiverine IR	15	46	no	0.543478	0.521739	0	0.652174	0	0	0	1.71739
		46	1	47	-	3	propiverine IR	30	47	no	1.40426	1.02128	0	0.957447	0.106383	0	0	3.48936
		48	1	47	-	3	propiverine IR	45	49	no	1	1.83673	0	0.918367	0.204082	0	0	3.95918
		41	2	50	-	3	propiverine IR	60	43	no	1.95349	1.39535	0	1.37209	0	0	0	4.72093
Abrams	1996	-	-	-	-	2	placebo	0	15	no	0.533333	-	0	-	-	-	-	0.533333
		-	-	-	-	2	tolterodine IR	1	12	no	1	-	0	-	-	-	-	1
		-	-	-	-	2	tolterodine IR	2	14	no	0.857143	-	0	-	-	-	-	0.857143
		-	-	-	-	2	tolterodine IR	4	16	no	1.25	-	0	-	-	-	-	1.25
		-	-	-	-	2	tolterodine IR	8	10	no	1.2	-	0.7	-	-	-	-	1.9
Jonas	1997	33	11	57	-	4	placebo	0	44	no	0.613636	0	0.272727	0.113636	-	-	-	1
		73	26	59	-	4	tolterodine IR	2	98	no	0.663265	0.183673	0.306122	0.153061	-	-	-	1.30612
		76	23	57	-	4	tolterodine IR	4	99	no	0.828283	0.30303	0.121212	0.151515	-	-	-	1.40404
Van Kerrebroeck	1997	-	-	-	-	12	oxybutynin IR	15	120	no	3.13333	0	0	0	0	0	0	3.13333
		-	-	-	-	12	tolterodine IR	4	120	no	1.53333	0	0	0	0	0	0	1.53333
Abrams	1998	43	14	58	-	12	placebo	0	57	no	1.57895	-	-	-	-	0.842105	-	2.42105
		91	27	55	-	12	tolterodine IR	4	118	no	2.54237	-	-	-	-	0.610169	-	3.15254
		88	30	58	-	12	oxybutynin IR	15	118	no	4.66949	-	-	-	-	0.152542	-	4.82203
Alloussi	1998	76	23	56	15.67	3	placebo	0	99	no	0.0505051	-	0.434343	-	-	-	0.161616	0.646465
		147	63	56.9	16.22	3	trospium chloride IR	40	210	no	0.309524	-	0.404762	-	-	-	0.0190476	0.733333
Rentzhog	1998	10	3	58	-	2	placebo	0	13	no	0.615385	0.461538	0	0	-	0.769231	-	1.84615
		14	7	56	-	2	tolterodine IR	1	21	no	0.571429	0	0	0.333333	-	0	-	0.904762
		10	6	59	-	2	tolterodine IR	2	16	no	1.25	1.125	0	0	-	0	-	2.375
		12	2	56	-	2	tolterodine IR	4	14	no	1.71429	0.428571	0	0	-	0	-	2.14286
		15	1	58	-	2	tolterodine IR	8	16	no	2.75	0.375	0.4375	0.8125	-	0.1875	-	4.5625
Van Kerrebroeck	1998	7	12	46	15	2	placebo	0	19	no	0.526316	0.315789	0	-	-	-	-	0.842105
		5	15	39	13	2	tolterodine IR	1	20	no	0.25	0	0	-	-	-	-	0.25
		14	2	42	15	2	tolterodine IR	2	16	no	0	0	0	-	-	-	-	0
		10	8	40	14	2	tolterodine IR	4	18	no	0.666667	0	0.388889	-	-	-	-	1.05556
		6	11	43	14	2	tolterodine IR	8	17	no	1.29412	0.705882	0.823529	-	-	-	-	2.82353
Drutz	1999	45	11	62.1	-	12	placebo	0	56	no	1.91071	-	-	0	-	-	-	1.91071
		88	21	63	-	12	tolterodine IR	4	109	no	2.26606	-	-	0.733945	-	-	-	3
		81	31	66.3	-	12	oxybutynin IR	15	112	no	4.71429	-	-	1.02679	-	-	-	5.74107
Madersbacher	1999	59	4	47.6	12	4	placebo	0	72	no	1.97222	0.833333	0	1.38889	-	-	-	4.19444
		113	8	50.3	13.5	4	oxybutynin IR	10	145	no	3.57241	1.07586	0	2.08276	-	-	-	6.73103
		117	9	49.6	13	4	propiverine IR	45	149	no	2.79195	1.61074	0	1.8255	-	-	-	6.22819
Millard	1999	42	22	60.5	-	12	placebo	0	62	no	0.516129	0.0625	0	-	-	-	-	0.578629
		96	27	60.1	-	12	tolterodine IR	2	121	no	0.958678	0.0650407	0	-	-	-	-	1.02372
		99	30	60.2	-	12	tolterodine IR	4	128	no	1.5625	0.248062	0	-	-	-	-	1.81056
Stöhrer	1999	21	32	29.3	10.9	2	placebo	0	53	no	1	0.113208	-	0.754717	0.377358	-	-	2.24528
		23	37	30.3	11.7	2	propiverine IR	45	60	no	1.85	1.7	-	1.66667	0.5	-	-	5.71667
Cardozo	2000	59	45	47	13.53	3	placebo	0	104	no	0.692308	-	-	2.45192	-	-	-	3.14423
		70	34	46.3	13.86	3	trospium chloride IR	40	104	no	1.65385	-	-	1.73077	-	-	-	3.38462
Dorschner	2000	37	12	66.5	6	4	placebo	0	49	no	0	-	-	-	-	-	-	0
		40	9	68.4	6.5	4	propiverine IR	45	49	no	0.0816327	-	-	-	-	-	-	0.0816327
Jünemann	2000	-	-	-	-	3	placebo	0	79	no	0.253165	-	-	-	-	-	-	0.253165
		-	-	-	-	3	trospium chloride IR	40	76	no	1.15789	-	-	-	-	-	-	1.15789
		-	-	-	-	3	tolterodine IR	4	77	no	1.09091	-	-	-	-	-	-	1.09091
Serrano Brambila	2000	44	0	51.7	-	6	placebo	0	37	yes	1.56757	0.324324	-	0.810811	0	-	0.0540541	2.75676
		44	0	51.7	-	6	oxybutynin IR	15	37	yes	4.40541	0.324324	-	1.62162	0.135135	-	0.216216	6.7027
Jacquetin	2001	41	10	56	-	4	placebo	0	51	no	0.588235	-	-	0.196078	-	-	-	0.784314
		74	23	53	-	4	tolterodine IR	2	97	no	1.29897	-	-	0.154639	-	-	-	1.45361
		84	19	58	-	4	tolterodine IR	4	103	no	1.63107	-	-	0.145631	-	-	-	1.7767
Malone-Lee	2001	32	11	75	-	4	placebo	0	43	no	1.37209	0.139535	0	0.465116	-	-	-	1.97674
		38	23	75	-	4	tolterodine IR	2	61	no	2.01639	0	0	0.491803	-	-	-	2.5082
		45	28	75	-	4	tolterodine IR	4	73	no	2.71233	0.164384	0	0.547945	-	-	-	3.42466
Ulshofer	2001	16	1	53.9	31	4	placebo	0	20	no	3	0.3	-	-	0.25	-	0.2	3.75
		20	2	49.1	28.8	4	trospium chloride IR	45	25	no	2.32	0.24	-	-	0.2	-	0	2.76
Van Kerrebroeck	2001	410	98	61	-	12	placebo	0	507	no	0.721893	0.102564	0.246548	0.564103	-	-	-	1.63511
		408	106	60	-	12	tolterodine IR	4	512	no	1.83984	0.140625	0.230469	0.558594	-	-	-	2.76953
		417	90	60	-	12	tolterodine ER	4	505	no	1.4396	0.205941	0.239604	0.839604	-	-	-	2.72475
Appell	2001	152	33	58.6	13.4	12	oxybutynin ER	10	185	no	1.9027	0.12973	0.162162	1.10811	0	0	0	3.3027
		163	30	59.6	13.2	12	tolterodine IR	4	193	no	1.95337	0.0621762	0.15544	1.04663	0	0	0	3.21762
Malone-Lee	2001	128	60	64.8	-	10	oxybutynin IR	10	188	no	3.94681	0.319149	0.526596	0.744681	0	0.382979	0	5.92021
		125	65	65.4	-	10	tolterodine IR	4	190	no	2.87368	0.284211	0.326316	0.947368	0	0.284211	0	4.71579
Dmochowski	2002	121	11	62.7	13.1	12	placebo	0	132	no	0.719697	0.0909091	-	0.25	0	-	0.393939	1.45455
		120	10	61.5	11.8	12	oxybutynin TDS	1.3	130	no	0.630769	0.138462	-	0.138462	0.0384615	-	0.661538	1.60769
		123	10	61.9	13.5	12	oxybutynin TDS	2.6	133	no	0.548872	0.0902256	-	0.150376	0	-	0.857143	1.64662
		114	11	59.4	14.5	12	oxybutynin TDS	3.9	125	no	0.496	0	-	0.328	0.04	-	1.064	1.928
Zinner (<65 years)	2002	247	38	51	10	12	placebo	0	285	no	0.8568	0.0421053	-	0.649123	0.0631579	-	-	2.07871
		255	38	51	10.5	12	tolterodine ER	4	291	no	1.47766	0.0618557	-	0.75945	0.0412371	-	-	2.34021
Zinner (>65 years)	2002	163	60	74	6	12	placebo	0	222	no	0.779279	0	-	0.364865	0.0810811	-	-	1.22523
		162	52	74	6	12	tolterodine ER	4	214	no	1.47196	0.0841121	-	0.691589	0.140187	-	-	2.38785
Lee	2002	91	24	52	-	8	oxybutynin IR	10	115	no	2.97391	0	0.15544	0.26087	0	0	0	3.39022
		83	29	52	-	8	tolterodine IR	4	112	no	1.94643	0	0.162162	0.178571	0	0	0	2.28716
Dmochowski	2003	109	8	64.5	12.3	12	placebo	0	117	no	0.0683761	-	0	0	-	-	0.282051	0.350427
		109	12	63.1	12	12	oxybutynin TDS	3.9	121	no	0.297521	-	0	0	-	-	1.03306	1.33058
		117	6	62.9	13.5	12	tolterodine ER	4	123	no	0.520325	-	0	0.0813008	-	-	-	0.601626
Homma	2003	84	38	58.4	14	12	placebo	0	122	no	0.885246	0	0.0819672	0.672131	-	-	0.0163934	1.65574
		162	77	61.2	11.8	12	tolterodine ER	4	239	no	2.06695	0.125523	0.0920502	0.32636	-	-	0	2.61088
		177	67	57.9	12.5	12	oxybutynin IR	9	244	no	2.96721	0.311475	0.659836	0.479508	-	-	0.0327869	4.45082
Diokno	2003	391	0	60	-	10	oxybutynin ER	10	391	no	1.75959	0	0.306905	0.785166	0.0306905	0	0	2.88235
		399	0	60	-	10	tolterodine ER	4	399	no	1.45363	0	0.195489	0.598997	0.0601504	0	0	2.30827
Halaska	2003	78	12	52.2	-	52	oxybutynin IR	10	90	no	2.67778	0.333333	0.666667	0.577778	0	0	0	4.25556
		228	39	54.2	-	52	trospium chloride IR	40	267	no	2.17228	0.202247	0.741573	0.430712	0	0	0	3.54682
Cardozo	2004	227	54	56.1	13.3	12	placebo	0	304	no	0.171053	0.138158	-	-	-	-	-	0.309211
		237	49	55.4	13.8	12	solifenacin	5	299	no	0.454849	0.24	-	-	-	-	-	0.694849
		238	52	55.9	14.2	12	solifenacin	10	307	no	1.2899	0.354098	-	-	-	-	-	1.644
Chapple	2004	23	15	56	-	4	placebo	0	38	no	0	0.315789	0	0.131579	-	0	-	0.447368
		22	15	56	-	4	tolterodine IR	4	37	no	1.08108	0	0	0	-	0	-	1.08108
		25	16	56	-	4	solifenacin	2.5	41	no	0.097561	0.146341	0	0	-	0	-	0.243902
		22	15	56	-	4	solifenacin	5	37	no	1.18919	0.162162	0	0.27027	-	0	-	1.62162
		21	14	56	-	4	solifenacin	10	35	no	0.914286	0.857143	0	0.285714	-	0	-	2.05714
		22	15	56	-	4	solifenacin	20	37	no	2.7027	0.810811	1.05405	0.27027	-	0.162162	-	5
Chapple	2004	193	60	57.8	13.7	12	placebo	0	267	no	0.269663	0.157303	-	-	-	-	-	0.426966
		194	72	58.1	13.4	12	solifenacin	5	279	no	0.845878	0.215054	-	-	-	-	-	1.06093
		188	76	57.2	13.4	12	solifenacin	10	268	no	1.16418	0.335821	-	-	-	-	-	1.5
		200	50	56.9	12.8	12	tolterodine IR	4	263	no	0.851711	0.0912548	-	-	-	-	-	0.942966
Haab	2004	138	26	56.5	-	12	placebo	0	164	no	0.737805	-	-	0.121951	-	-	-	0.859756
		44	9	56.7	-	12	darifenacin	3.75	53	no	1.01887	-	-	0.0943396	-	-	-	1.11321
		194	35	57.7	-	12	darifenacin	7.5	229	no	1.41921	-	-	0.0436681	-	-	-	1.46288
		100	15	56.6	-	12	darifenacin	15	115	no	2.12174	-	-	0.173913	-	-	-	2.29565
Khullar	2004	285	0	57.4	13.8	8	placebo	0	285	no	0.578947	0	0.0421053	0.249123	-	-	-	0.870175
		569	0	58.6	13.1	8	tolterodine ER	4	569	no	1.26011	0.0210896	0.0509666	0.260105	-	-	-	1.59227
Zinner	2004	186	75	61.5	10.9	12	placebo	0	261	no	0.685824	-	-	0.229885	-	-	-	0.915709
		203	59	63	11.4	12	trospium chloride IR	40	262	no	1.52672	-	-	0.324427	-	-	-	1.85115
Giannitsas	2004	128	0	56	16.3	6	oxybutynin IR	10	128	yes	1.96875	0	0	0	0.0390625	0	0	2.00781
		128	0	56	16.3	6	tolterodine IR	4	128	yes	0.71875	0	0	0	0	0	0	0.71875
Abrams	2005	0	374	64	-	12	placebo	0	374	no	0.235294	-	0.0748663	-	-	-	-	0.31016
		0	371	64	-	12	tolterodine ER	4	371	no	0.51752	-	0.0754717	-	-	-	-	0.592992
Abrams	2005	262	167	61	-	12	placebo	0	429	no	0.410256	-	0.032634	0.244755	-	-	-	0.687646
		256	163	61	-	12	tolterodine ER	4	419	no	0.782816	-	0.0668258	0.357995	-	-	-	1.20764
Cardozo	2005	22	14	50.5	-	2	placebo	0	36	no	0.222222	0	-	0	-	-	-	0.222222
		29	7	57.5	-	2	darifenacin	30	36	no	4.44444	0.5	-	1.11111	-	-	-	6.05556
Nitti	2005	-	-	-	-	8	placebo	0	43	no	0.465116	-	-	-	-	-	-	0.465116
		-	-	-	-	8	fesoterodine	4	43	no	1.48837	-	-	-	-	-	-	1.48837
		-	-	-	-	8	fesoterodine	8	47	no	1.70213	-	-	-	-	-	-	1.70213
		-	-	-	-	8	fesoterodine	12	38	no	1.47368	-	-	-	-	-	-	1.47368
Romanzi	2005	-	-	-	-	12	placebo	0	115	no	0.626087	-	-	-	-	-	-	0.626087
		-	-	-	-	12	darifenacin	15	112	no	2.39286	-	-	-	-	-	-	2.39286
		-	-	-	-	12	tolterodine IR	4	223	no	1.57848	-	-	-	-	-	-	1.57848
Zinner	2005	71	5	59.9	-	2	placebo	0	61	yes	0.327869	0	-	0	-	-	-	0.327869
		71	5	59.9	-	2	darifenacin	15	61	yes	0.918033	0	-	0	-	-	-	0.918033
		71	5	59.9	-	2	darifenacin	30	61	yes	2.22951	0	-	0	-	-	-	2.22951
		71	5	59.9	-	2	oxybutynin IR	15	61	yes	1.77049	0.196721	-	0.0819672	-	-	-	2.04918
Altan-Yaycioglu	2005	24	0	42.2	11	4	oxybutynin IR	15	24	no	3.33333	0.666667	0	0	0	0	0	4
		28	0	40.2	10.7	4	tolterodine IR	4	28	no	2	0.571429	0	0	0	0	0	2.57143
Jünemann	2005	73	27	54.6	15.4	4	propiverine IR	30	101	no	1.63366	0.534653	0.237624	0	0	0	0	2.40594
		85	16	58	14.3	4	tolterodine IR	4	101	no	1.49505	0.415842	0.0594059	0	0	0	0	1.9703
Abrams	2006	0	72	65	9	12	placebo	0	72	no	0.333333	-	0.583333	-	-	-	-	0.916667
		0	150	63	9	12	tolterodine IR	4	150	no	1.28	-	0.706667	-	-	-	-	1.98667
Abrams	2006	-	-	-	-	2	placebo	0	24	yes	0.666667	0	-	0	-	-	-	0.666667
		-	-	-	-	2	propiverine IR	20	38	yes	2	1.42105	-	0.131579	-	-	-	3.55263
		-	-	-	-	2	propiverine IR	45	42	yes	3.04762	2	-	0.357143	-	-	-	5.40476
		-	-	-	-	2	oxybutynin IR	15	41	yes	3.70732	1.31707	-	0.731707	-	-	-	5.7561
Hill	2006	90	19	53.7	-	12	placebo	0	109	no	0.486239	0	-	0.183486	-	0.495413	-	1.16514
		94	14	56.1	-	12	darifenacin	7.5	108	no	1.75	0.111111	-	0.648148	-	0.314815	-	2.82407
		92	15	55.1	-	12	darifenacin	15	107	no	3.09346	0	-	0.700935	-	0.336449	-	4.13084
		99	16	54	-	12	darifenacin	30	115	no	4	0.208696	-	0.556522	-	0.0347826	-	4.8
Jünemann	2006	183	19	57.16	-	4.57	placebo	0	202	no	0.366337	0.118812	-	0.138614	-	-	-	0.623762
		353	42	56.35	-	4.57	propiverine IR	30	395	no	1.41013	0.349367	-	0.293671	-	-	-	2.05316
		348	43	55.29	-	4.57	propiverine ER	30	391	no	1.26087	0.322251	-	0.207161	-	-	-	1.79028
Kaplan	2006	0	215	62.8	9.7	12	placebo	0	220	no	0.327273	-	0.118182	0.413636	-	0.0363636	-	0.895455
		0	210	61.8	9.6	12	tolterodine ER	4	216	no	0.62963	-	0.111111	0.236111	-	0	-	0.976852
Rackley	2006	211	210	59	14	12	placebo	0	421	no	0.152019	0	0.0166271	0.0950119	-	-	-	0.263658
		223	206	58	14	12	tolterodine ER	4	429	no	0.484848	0	0.016317	0.04662	-	-	-	0.547786
Rudy	2006	269	60	61	11.5	12	placebo	0	329	no	0.595745	-	0.145897	0.419453	-	0.158055	-	1.31915
		267	62	61.1	11.3	12	trospium chloride IR	40	329	no	1.31307	-	0.291793	0.37386	-	0.255319	-	2.23404
Zinner	2006	198	27	59.1	-	12	placebo	0	225	no	0.786667	-	-	0.111111	-	-	-	0.897778
		185	29	59.1	-	12	darifenacin	15	214	no	2.52336	-	-	0.303738	-	-	-	2.8271
Corcos	2006	63	14	58.1	14.5	4	oxybutynin ER	5	77	no	3.53247	0.0779221	0.805195	0.74026	0	0	0	5.15584
		68	8	63.2	12.6	4	oxybutynin ER	10	77	no	4.51948	0.0779221	1.42857	0.701299	0	0	0	6.72727
		71	12	61.4	13.2	4	oxybutynin ER	15	83	no	4.14458	0.0722892	1.44578	0.554217	0	0	0	6.21687
Chapple	2007	229	54	56	13.7	12	placebo	0	283	no	0.35689	0	0	0.388693	-	0.226148	-	0.971731
		220	52	57.1	13.2	12	fesoterodine	4	272	no	1.03309	0.0882353	0.0257353	0.3125	-	0.316176	-	1.77574
		232	55	55.6	14.1	12	fesoterodine	8	287	no	1.71429	0.167247	0.0487805	0.191638	-	0.111498	-	2.23345
		226	64	57.7	14.6	12	tolterodine ER	4	290	no	0.931034	0.0137931	0	0.482759	-	0.17931	-	1.6069
Yamaguchi	2007	333	62	60.8	12.5	12	placebo	0	405	no	0.385185	0.118519	0.0493827	-	-	-	-	0.553086
		318	65	60.4	13.3	12	solifenacin	5	396	no	1.10101	0.106061	0.0883838	-	-	-	-	1.29545
		318	53	59.9	13	12	solifenacin	10	381	no	2.12073	0.251969	0.19685	-	-	-	-	2.56955
		321	63	59.6	13.6	12	propiverine IR	20	400	no	1.48	0.225	0.18	-	-	-	-	1.885
Nitti	2007	200	71	59	-	12	placebo	0	271	no	0.612546	0	0.269373	0.166052	0.132841	0.391144	-	1.57196
		213	69	59	-	12	fesoterodine	4	282	no	0.989362	0.0283688	0.312057	0.212766	0.148936	0.524823	-	2.21631
		218	61	59	-	12	fesoterodine	8	279	no	1.9319	0.129032	0.473118	0.143369	0	0.365591	-	3.04301
Staskin	2007	256	47	59.3	11.2	12	placebo	0	303	no	0.277228	0.0528053	0.0825083	0.19802	-	-	0	0.610561
		254	44	59.6	12.3	12	trospium chloride ER	60	298	no	0.90604	0.114094	0.214765	0.0671141	-	-	0.0201342	1.32215
Chapple	2007	260	37	56.5	-	12	solifenacin	5	297	no	1.26599	0.0200669	0	0	0	0	0	1.28606
		247	40	56.9	-	12	tolterodine ER	4	287	no	1.05923	0.146341	0	0	0	0	0	1.20557
